# Supplementary material for: Redox energy barrier management for efficient tin-lead perovskite solar cells
Source: Natl Sci Rev. 2025 Mar 12;12(5):nwaf097. doi: 10.1093/nsr/nwaf097 (PMC11980978; doi:10.1093/nsr/nwaf097)
Supplement: nwaf097_Supplemental_Files [file nwaf097_supplemental_files.zip]

Archive with 3 entries (3 files):
- movie_S1.mp4
- movie_S2.mp4
- Supplementary_Materials.pdf
